# Supplementary material for: Genetic legacy of cultures indigenous to the Northeast Asian coast in mitochondrial genomes of nearly extinct maritime tribes
Source: BMC Evol Biol. 2020 Jul 13;20:83. doi: 10.1186/s12862-020-01652-1 (PMC7359603; doi:10.1186/s12862-020-01652-1)
Supplement: Supplementary file 1 — Additional file 1 : Table S1. List of mitogenome sequences included in Figures S1-S6. [file 12862_2020_1652_MOESM1_ESM.xlsx]

## Sheet: Лист 1
Table S1. List of mitogenome sequences included in Figures S1-S6. Sequences lacking Genbank ID retain original sample IDs from corresponding papers, specifically: a. Samples ## 14-19, 44, and 45 are gleaned from European Nucleotide Archive; accession number is PRJEB29700. [see Sikora et al. (2019)]; b. Samples ## 173-177, 180, 281, and 285 are gleaned from Park et al. (2017).
#	Haplogroup	Ethnicity	Sampling location	Genbank ID
1	C4b1	Udegey	Agzu/Ternei	MH807359
2	D4e5a	Japanese	Aichi	AP008739
3	D4e5a	Altaian-Kizhi	South Siberia	FJ951450
4	D4e5a	Buryat	South Siberia	FJ951471
5	D4e5a	Bargut	Inner Mongolia	FJ951524
6	D4e5a	Qashqai	Iran	KC911420
7	D4e5b	Orok	Val	MG660761
8	D4e5b	Oroki	Val	MG660762
9	D4e5b	Oroki	Val	MG660763
10	D4e5b	Oroki	Val	MG660764
11	D4e5b	Oroki	Nogliki	MG660785
12	D4e5b	Even	Nelkan	FJ858882
13	D4e5b	Han Chinese	USA	NA18108
14	D4	N/A	Devil's Gate Cave	NEO236a
15	D4	N/A	Devil's Gate Cave	NEO237a
16	D4	N/A	Devil's Gate Cave	NEO238a
17	D4m	N/A	Devil's Gate Cave	NEO235a
18	D4m	N/A	Devil's Gate Cave	NEO239a
19	D4m	N/A	Devil's Gate Cave	NEO240a
20	D4m1	Japanese	Tokyo	AP008321
21	D4m1	Japanese	Tokyo	AP008432
22	D4m1	Japanese	Tokyo	NA18987
23	D4m2	Tuvinian	N/A	EU007866
24	D4m2	Bargut	Inner Mongolia	FJ951509
25	D4m2a	Han Chinese	Beijing	NA18532
26	D4m2a	Buryat	South Siberia	FJ951461
27	D4m2a	Tubalar	North-East Altai	EU482384
28	D4m2a	Yakut	Northeast Yakutia	KF148569
29	D4m2a	Nivkhi	Northern Sakhalin	KF148336
30	D4m2a	Nivkhi	Northern Sakhalin	KF148350
31	D4m2a	Nivkhi	Northern Sakhalin	KF148351
32	D4m2a	Nivkhi	Northern Sakhalin	KF148355
33	D4m2a	Nivkhi	Northern Sakhalin	KF148356
34	D4m2a	Nivkhi	Northern Sakhalin	KF148357
35	D4m2a	Nivkhi	Northern Sakhalin	KF148366
36	D4m2a	Nivkhi	Northern Sakhalin	KF148367
37	D4m2a	Nivkhi	Northern Sakhalin	KF148369
38	D4m2a	Nivkhi	Northern Sakhalin	KF148374
39	D4m2a1	Evenki	Central Siberia	FJ951565
40	D4m2a1a	Yukaghir	Kolymskoye	EU482331
41	D4m2a1a	Even	Tompo	KF148254
42	D4m2a1a	Even	Sakkyryyr	KF148265
43	D4m2a1a	Even	Sakkyryyr	KF148422
44	G1b	N/A	Duvanni Yar	Kolyma1a
45	G1b-16129!	N/A	Ol'skaya, Magadan	M9984a
46	G1b-16129!	Oroki	Val	MG660765
47	G1b-16129!	Nivkhi	Bogorodskoye	MH807373
48	G1b-16129!	Nivkhi	Nizhnyaya Gavan'	MH807372
49	G1b-16129!	Koryak	Kamchatka	MH807335
50	G1b-16129!	Koryak	Kamchatka	MH807336
51	G1b-16129!	Koryak	Kamchatka	MH807337
52	G1b-16129!	Koryak	Kamchatka	MH807339
53	G1b-16129!	Koryak	Kamchatka	MH807341
54	G1b-16129!	Koryak	Kamchatka	MH807342
55	G1b-16129!	Koryak	Kamchatka	MH807343
56	G1b-16129!	Koryak	Kamchatka	MH807344
57	G1b-16129!	Koryak	Kamchatka	MH807346
58	G1b-16129!	Koryak	Kamchatka	MH807347
59	G1b-16129!	Koryak	Kamchatka	MH807349
60	G1b-16129!	Koryak	Kamchatka	MH807350
61	G1b-16129!	Koryak	Kamchatka	MH807351
62	G1b-16129!	Koryak	Kamchatka	MH807352
63	G1b-16129!	Koryak	Kamchatka	MH807353
64	G1b-16129!	Koryak	Kamchatka	MH807356
65	G1b-16129!	Koryak	Kamchatka	MH807357
66	G1b-16129!	Yukaghir	Pokhodsk	MH807329
67	G1b-16129!	Evenki	Nelkan	MH807358
68	G1b-16129!	Chukchi	Ayon	MH807322
69	G1b-16129!	Chukchi	Ayon	MH807324
70	G1b-16129!	Chukchi	Ayon	MH807325
71	G1b-16129!	Chukchi	Rytkuchi	MH807326
72	G1b-16129!	Chukchi	Rytkuchi	MH807327
73	G1b-16129!	Even	Magadan region	EF153802
74	G1b-16129!	Evenki	Iengra	KF148075
75	G1b-16129!	Evenki	Iengra	KF148082
76	G1b-16129!	Koryak	Kamchatka	AY195762
77	G1b-16129!	Koryak	Magadan region	EF153828
78	G1b-16129!	Koryak	N/A	EU007849
79	G1b-16129!	Koryak	Esso/Anavgai	KF148157
80	G1b-16129!	Koryak	Esso/Anavgai	KF148158
81	G1b-16129!	Nivkhi	Northern Sakhalin	KF148358
82	G1b-16129!	Nivkhi	Northern Sakhalin	KF148364
83	G1b1	Nivkhi	Nogliki	MG660769
84	G1b1	Nivkhi	Nogliki	MG660778
85	G1b1	Koryak	Kamchatka	MH807333
86	G1b1	Koryak	Kamchatka	MH807334
87	G1b1	Koryak	Kamchatka	MH807354
88	G1b1	Ulchi	Bulava	MH807374
89	G1b1	Koryak	Magadan region	EF153826
90	G1b1	Koryak	Magadan region	EF153830
91	G1b1	Even	Kamchatka	KF148145
92	G1b1	Even	Kamchatka	KF148161
93	G1b1	Even	Kamchatka	KF148311
94	G1b1	Even	Kamchatka	KF148326
95	G1b1	Nivkhi	Northern Sakhalin	KF148338
96	G1b2	Chukchi	Ayon	MH807323
97	G1b2	Chukchi	Ayon	MH807328
98	G1b2	Koryak	Magadan region	EF153829
99	G1b2	Chukchi	N/A	EU007841
100	G1b3	Chukchi	Anadyr	EF153805
101	G1b3	Even	Kamchatka	KF148165
102	G1b3	Even	Kamchatka	KF148320
103	G1b4	Yukaghir	Chokurdakh	MH807330
104	G1b4	Even	Tompo	KF148275
105	G1b4	Yukaghir	N/A	KF148577
106	G1b4	Yukaghir	N/A	KF148579
107	G2a-152!	Nivkhi	Nogliki	MG660775
108	G3a2-152!	Udegey	Agzu/Ternei	MH807365
109	M7a2	Japanese	Japan	AP010826
110	M7a2a	Japanese	Japan	AP013134
111	M7a2a1	Japanese	Japan	AP008689
112	M7a2a1	Japanese	Japan	AP010824
113	M7a2a2	Japanese	Japan	AP008799
114	M7a2a2	Japanese	Japan	AP010763
115	M7a2a2	Japanese	Japan	AP010825
116	M7a2a3	Buryat	South Siberia	EF153781
117	M7a2a3	Evenki	Nyukzha	KF148193
118	M7a2a3	Udegey	Gvasugi	KF148516
119	M7a2a3a	Udegey	Gvasugi	KF148518
120	M7a2a3a	Udegey	Gvasugi	KF148521
121	M7a2a3a	Udegey	Gvasugi	KF148524
122	M7a2a3a	Udegey	Gvasugi	KF148529
123	M7a2a3a	Udegey	Agzu/Ternei	MH807367
124	M7a2a3a	Udegey	Agzu/Ternei	MH807369
125	M7a2a3a	Udegey	Agzu/Ternei	MH807370
126	M8a1	Udegey	Agzu/Ternei	MH807364
127	M9a1a1a	Nivkhi	Nogliki	MG660791
128	N9b	Udegey	Agzu/Ternei	MH807360
129	N9b	Udegey	Agzu/Ternei	MH807361
130	N9b	Udegey	Agzu/Ternei	MH807362
131	N9b	Udegey	Agzu/Ternei	MH807366
132	N9b	Japanese	Japan	AP008837
133	N9b	Udegey	Gvasjugi	FJ493503
134	N9b	Japanese	Japan	NA19079
135	N9b1	Udegey	Agzu/Ternei	MH807371
136	N9b1	Japanese	Japan	AP010722
137	N9b1	Japanese	Japan	AP013196
138	N9b1a	Japanese	Japan	AP008464
139	N9b1a	Japanese	Japan	AP008504
140	N9b1a	Japanese	Japan	AP008610
141	N9b1a	Japanese	Japan	NA18941
142	N9b1b	Japanese	Japan	AP008635
143	N9b1b	Japanese	Japan	AP008784
144	N9b1c	Japanese	Japan	AP008556
145	N9b1c	Japanese	Japan	AP008666
146	N9b1c	Japanese	Japan	AP008821
147	N9b1c1	Japanese	Japan	AP008529
148	N9b1c1	Japanese	Japan	AP008605
149	N9b1c1	Japanese	Japan	AP010834
150	N9b1c1	Japanese	Japan	AP010970
151	N9b2	Japanese	Japan	AP008740
152	N9b2	Japanese	Japan	AP013239
153	N9b2a	Japanese	Japan	AP008607
154	N9b2a	Japanese	Japan	AP008660
155	N9b2a	Japanese	Japan	AP008790
156	N9b3	Japanese	Japan	AP008474
157	N9b3	Japanese	Japan	AP008901
158	N9b4	Japanese	Japan	AP008620
159	N9b4	Japanese	Japan	AP009475
160	N9b4	Nanaitci	N/A	EU007856
161	N9b4	Ulchi	Lower Amur	HM776709
162	N9b4	Udegey	Gvasjugi	KF148517
163	N9b4	Udegey	Gvasjugi	KF148530
164	N9b4	Udegey	Gvasjugi	KF148531
165	N9b4	Udegey	Gvasjugi	KF148532
166	N9b4	Udegey	Gvasjugi	KF148534
167	N9b4	Udegey	Gvasjugi	KF148535
168	N9b4	Udegey	Gvasjugi	KF148537
169	N9b4	Udegey	Gvasjugi	KF148538
170	N9b4	Udegey	Gvasjugi	KF148539
171	N9b4	Udegey	Gvasjugi	KF148540
172	Y1	Han	China	KF540727
173	Y1 (Y1c)	Jeju Korean	Jeju Island	#068b
174	Y1 (Y1c)	Jeju Korean	Jeju Island	#088b
175	Y1 (Y1c)	Jeju Korean	Jeju Island	#073b
176	Y1 (Y1c)	Jeju Korean	Jeju Island	#087b
177	Y1 (Y1c)	Jeju Korean	Jeju Island	#090b
178	Y1 (Y1c)	Khamnigan	South Siberia	EF153813
179	Y1a	Mongolian	N/A	EU007892
180	Y1a	Jeju Korean	Jeju Island	#078b
181	Y1a-16189!	Nivkhi	Nogliki	MG660756
182	Y1a-16189!	Nivkhi	Nogliki	MG660757
183	Y1a-16189!	Nivkhi	Nogliki	MG660772
184	Y1a-16189!	Nivkhi	Nogliki	MG660783
185	Y1a-16189!	Nivkhi	Nogliki	MG660770
186	Y1a-16189!	Nivkhi	Nogliki	MG660773
187	Y1a-16189!	Nivkhi	Nogliki	MG660780
188	Y1a-16189!	Nivkhi	Nogliki	MG660789
189	Y1a-16189!	Nivkhi	Nogliki	MG660792
190	Y1a-16189!	Nivkhi	Nogliki	MG660793
191	Y1a-16189!	Nivkhi	Nogliki	MG660799
192	Y1a-16189!	Nivkhi	Nogliki	MG660795
193	Y1a-16189!	Nivkhi	Nogliki	MG660797
194	Y1a-16189!	Nivkhi	Nogliki	MG660758
195	Y1a-16189!	Nivkhi	Nogliki	MG660776
196	Y1a-16189!	Nivkhi	Nogliki	MG660777
197	Y1a-16189!	Nivkhi	Nogliki	MG660787
198	Y1a-16189!	Nivkhi	Nogliki	MG660784
199	Y1a-16189!	Nivkhi	Nogliki	MG660782
200	Y1a-16189!	Nivkhi	Nogliki	MG660790
201	Y1a-16189!	Nivkhi	Nogliki	MG660754
202	Y1a-16189!	Nivkhi	Val	MG660766
203	Y1a-16189!	Nivkhi	Nogliki	MG660781
204	Y1a-16189!	Nivkhi	Nogliki	MG660774
205	Y1a-16189!	Nivkhi	Nogliki	MG660800
206	Y1a-16189!	Nivkhi	Nogliki	MG660798
207	Y1a-16189!	Nivkhi	Nogliki	MG660771
208	Y1a-16189!	Ainu	Nogliki	MG660779
209	Y1a-16189!	Nivkhi	Nogliki	MG660788
210	Y1a-16189!	Nivkhi	Nogliki	MG660796
211	Y1a-16189!	Nivkhi	Nogliki	MG660786
212	Y1a-16189!	Nivkhi	Nogliki	MG660767
213	Y1a-16189!	Nivkhi	Nogliki	MG660768
214	Y1a-16189!	Nivkhi	Nogliki	MG660794
215	Y1a-16189!	Nivkhi	Nogliki	MG660801
216	Y1a-16189!	Nivkhi	Nogliki	MG660751
217	Y1a-16189!	Nivkhi	Nogliki	MG660752
218	Y1a-16189!	Nivkhi	Nogliki	MG660753
219	Y1a-16189!	Nivkhi	Nogliki	MG660755
220	Y1a-16189!	Nivkhi	Nogliki	MG660759
221	Y1a-16189!	Nivkhi	Nogliki	MG660760
222	Y1a-16189!	Even	Berezovka	KF148108
223	Y1a-16189!	Even	Berezovka	KF148113
224	Y1a-16189!	Even	Chokurdakh	HM776715
225	Y1a-16189!	Ulchi	Bogorodskoye	HM776710
226	Y1a-16189!	Ulchi	Bogorodskoye	HM776711
227	Y1a-16189!	Ulchi	Bogorodskoye	HM776712
228	Y1a-16189!	Ulchi	Bogorodskoye	HM776713
229	Y1a-16189!	Ulchi	Bogorodskoye	HM776714
230	Y1a-16189!	Ulchi	Bulava	AY195792
231	Y1a-16189!	Nivkhi	N/A	EU007853
232	Y1a-16189!	Nivkhi	N/A	EU007854
233	Y1a-16189!	Nivkhi	N/A	EU007855
234	Y1a-16189!	Nivkhi	Rybnoye	KF148337
235	Y1a-16189!	Nivkhi	Rybnoye	KF148339
236	Y1a-16189!	Nivkhi	Rybnoye	KF148340
237	Y1a-16189!	Nivkhi	Rybnoye	KF148341
238	Y1a-16189!	Nivkhi	Rybnoye	KF148342
239	Y1a-16189!	Nivkhi	Rybnoye	KF148343
240	Y1a-16189!	Nivkhi	Rybnoye	KF148344
241	Y1a-16189!	Nivkhi	Rybnoye	KF148345
242	Y1a-16189!	Nivkhi	Rybnovsk-I	KF148346
243	Y1a-16189!	Nivkhi	Rybnovsk-I	KF148347
244	Y1a-16189!	Nivkhi	Rybnovsk-I	KF148348
245	Y1a-16189!	Nivkhi	Rybnovsk-I	KF148349
246	Y1a-16189!	Nivkhi	Rybnovsk-I	KF148352
247	Y1a-16189!	Nivkhi	Rybnovsk-I	KF148353
248	Y1a-16189!	Nivkhi	Rybnoye	KF148354
249	Y1a-16189!	Nivkhi	Lupolovo	KF148359
250	Y1a-16189!	Nivkhi	Lupolovo	KF148361
251	Y1a-16189!	Nivkhi	Nekrasovka	KF148362
252	Y1a-16189!	Nivkhi	Nekrasovka	KF148363
253	Y1a-16189!	Nivkhi	Nekrasovka	KF148365
254	Y1a-16189!	Nivkhi	Nekrasovka	KF148368
255	Y1a-16189!	Nivkhi	Rybnoye	KF148370
256	Y1a-16189!	Nivkhi	Rybnoye	KF148371
257	Y1a-16189!	Nivkhi	Rybnoye	KF148372
258	Y1a-16189!	Nivkhi	Rybnoye	KF148373
259	Y1a-16189!	Udegey	Gvasjugi	KF148525
260	Y1a1	Udegey	Agzu/Ternei	MH807363
261	Y1a1	Udegey	Agzu/Ternei	MH807368
262	Y1a1	Evenki	Taimyr	KF148486
263	Y1a1	Evenki	Taimyr	KF148507
264	Y1a1	Evenki	Taimyr	KF148508
265	Y1a1	Udegey	Gvasjugi	KF148513
266	Y1a1	Yakut	Central Yakutia	KF148129
267	Y1a1	Yakut	Central Yakutia	KF148335
268	Y1a2	Koryak	Kamchatka	MH807331
269	Y1a2	Koryak	Kamchatka	MH807332
270	Y1a2	Koryak	Kamchatka	MH807338
271	Y1a2	Koryak	Kamchatka	MH807340
272	Y1a2	Koryak	Kamchatka	MH807345
273	Y1a2	Koryak	Kamchatka	MH807348
274	Y1a2	Koryak	Kamchatka	MH807355
275	Y1a2	Koryak	Magadan	EF153825
276	Y1a2	Koryak	N/A	EU007848
277	Y1a2	Even	Kamchatka	KF148143
278	Y1b	Tatar	Buinsk	GU123044
279	Y1b1	Chinese	China	JF824925
280	Y1b1	Chinese	China	AY255138
281	Y1b1	Jeju Korean	Jeju Island	#043b
282	Y1b1a	Han Chinese	USA	NA18134
283	Y1b1a	Chinese	China	JF824992
284	Y1b1a	Japanese	Japan	AP008534
285	Y1b1a	Jeju Korean	Jeju Island	#071b
